# Supplementary material for: The Influence of Long-Term Storage on the Epiphytic Microbiome of Postharvest Apples and on Penicillium expansum Occurrence and Patulin Accumulation
Source: Toxins (Basel). 2024 Feb 12;16(2):102. doi: 10.3390/toxins16020102 (PMC10891703; doi:10.3390/toxins16020102)
Supplement: Supplementary file 1 [file toxins-16-00102-s001.zip]

Archive with 1 entries (1 files):
- toxins-2810669-supplementary.pdf
